# Supplementary material for: Piloting a programme tool to evaluate malaria case investigation and reactive case detection activities: results from 3 settings in the Asia Pacific
Source: Malar J. 2017 Aug 22;16:347. doi: 10.1186/s12936-017-1991-9 (PMC5568298; doi:10.1186/s12936-017-1991-9)
Supplement: Supplementary file 1 — Additional file 1. Module 1 Reviewing key documents Excel template. [file 12936_2017_1991_MOESM1_ESM.xlsx]

## Sheet: INSTRUCTIONS
									The Malaria Elimination Toolkit, developed by the Malaria Elimination Initiative (MEI) at the UCSF Global Health Group, can be found at: http://shrinkingthemalariamap.org/tools								Version:	2017-08-01
Reviewing Key Document Worksheets for Health Facility Reporting, Case Investigation, and Reactive Case Detection	Reviewing Key Document Worksheets for Health Facility Reporting, Case Investigation, and Reactive Case Detection
Use the following worksheets to review the staff involved, standard operating procedures, reporting forms and activities for health facility reporting, case investigation and reactive case detection (RACD)	Use the following worksheets to review the staff involved, standard operating procedures, reporting forms and activities for health facility reporting, case investigation and reactive case detection (RACD)
For more information on updating these worksheets	For more information on updating these worksheets
See the Reviewing Key Documents Manual for Surveillance Officers for more information on how to update these worksheets.	See the Reviewing Key Documents Manual for Surveillance Officers for more information on how to update these worksheets.
Worksheets included in this XLS document:	Worksheets included in this XLS document:
1. Instructions	1. Instructions
2. Template Setup	2. Template Setup
3. Translations Setup	3. Translations Setup
Worksheets 2 and 3 to be updated by National-level Surveillance Officers. You can only enter data in the pink cells.	Worksheets 2 and 3 to be updated by National-level Surveillance Officers. You can only enter data in the pink cells.
These worksheets should be hidden before sending to the District-level.	These worksheets should be hidden before sending to the District-level.
4. Key Document Evaluation	4. Key Document Evaluation
Worksheet 4 to be updated by the District-level Surveillance Officers. You can only enter data in the pink cells.	Worksheet 4 to be updated by the District-level Surveillance Officers. You can only enter data in the pink cells.
5. Key Document Review	5. Key Document Review
Worksheet 5 to be reviewed by District-, Provincial-, and/or National-level Surveillance Officers. You cannot enter any data in this worksheet.	Worksheet 5 to be reviewed by District-, Provincial-, and/or National-level Surveillance Officers. You cannot enter any data in this worksheet.

## Sheet: Template Setup
Template Setup Worksheet
Use this worksheet to create a Master Template for data collection. Once the template is created, hide the tab before sending to District Surveillance Officers.
This worksheet contains 3 sections:
1. Year and Location Overview
2. Health Facility Types
3. List of District ID and Names
Sections 1, 2 and 3 to be updated by Provincial-/ National-level Surveillance Officers. You can only enter information in the pink cells below.
1. Year and Location Overview
Enter the evaluation year for which data is being included.
Enter year:
Enter the country and province of the evaluation (in local language and English).
Area:	Country (local language)	Country (English)	Province (local language)	Province (English)
2. Health Facility Types
Enter the type of health facility which will be evaluated (in local language and English).
Type:	Health facility type (local language)	Health facility type (English)
	[type 1]	[type 1]
	[type 2]	[type 2]
	[type 3]	[type 3]
	[type 4]	[type 4]
	[type 5]	[type 5]
	[type 6]	[type 6]
	[type 7]	[type 7]
	[type 8]	[type 8]
3. List of District ID and Names
Enter all of the district IDs and district names (in local language and English) for the province being evaluated.
Area:	District ID	District name (local language)	District name (English)
1
2
3
4
5
6
7
8
9
10
11
12
13
14
15
16
17
18
19
20
21
22
23
24
25
26
27
28
29
30
31
32
33
34
35

## Sheet: Translations Setup
Translations Setup Worksheet
Use this worksheet to translate each word/phrase. Translated words/phrases will appear on the subsequent worksheets.
Once the template is created, hide the tab before sending to District-level Surveillance Officers.
This worksheet contains one section:
1.Translations
To be updated by Provincial-/ National-level Surveillance Officers. You can only enter text in the pink cells below.
1. Translations
Enter the translation in the pink column for each word or phrase (replace the English text that is already there). Review the following data entry worksheets to confirm the translations are correct.
If the District-level Surveillance Officers understand English then you don't need to translate this worksheet.
Worksheet			Phrase (English)							Translation (to local language)
Instructions			Reviewing Key Document Worksheets for Health Facility Reporting, Case Investigation, and Reactive Case Detection							Reviewing Key Document Worksheets for Health Facility Reporting, Case Investigation, and Reactive Case Detection
Instructions			Use the following worksheets to review the staff involved, standard operating procedures, reporting forms and activities for health facility reporting, case investigation and reactive case detection (RACD)							Use the following worksheets to review the staff involved, standard operating procedures, reporting forms and activities for health facility reporting, case investigation and reactive case detection (RACD)
Instructions			For more information on updating these worksheets							For more information on updating these worksheets
Instructions			See the Reviewing Key Documents Manual for Surveillance Officers for more information on how to update these worksheets.							See the Reviewing Key Documents Manual for Surveillance Officers for more information on how to update these worksheets.
Instructions			Worksheets included in this XLS document:							Worksheets included in this XLS document:
Instructions			1. Instructions							1. Instructions
Instructions			2. Template Setup							2. Template Setup
Instructions			3. Translations Setup							3. Translations Setup
Instructions			Worksheets 2 and 3 to be updated by National-level Surveillance Officers. You can only enter data in the pink cells.							Worksheets 2 and 3 to be updated by National-level Surveillance Officers. You can only enter data in the pink cells.
Instructions			These worksheets should be hidden before sending to the District-level.							These worksheets should be hidden before sending to the District-level.
Instructions			4. Key Document Evaluation							4. Key Document Evaluation
Instructions			Worksheet 4 to be updated by the District-level Surveillance Officers. You can only enter data in the pink cells.							Worksheet 4 to be updated by the District-level Surveillance Officers. You can only enter data in the pink cells.
Instructions			5. Key Document Review							5. Key Document Review
Instructions			Worksheet 5 to be reviewed by District-, Provincial-, and/or National-level Surveillance Officers. You cannot enter any data in this worksheet.							Worksheet 5 to be reviewed by District-, Provincial-, and/or National-level Surveillance Officers. You cannot enter any data in this worksheet.
Key Document Evaluation			Key Document Data Worksheet							Key Document Data Worksheet
Key Document Evaluation			Use this worksheet to review the staff, standard operating procedures, report forms and activities in health facility reporting, case investigation, and reactive case detection.							Use this worksheet to review the staff, standard operating procedures, report forms and activities in health facility reporting, case investigation, and reactive case detection.
Key Document Evaluation			This worksheet contains two sections:							This worksheet contains two sections:
Key Document Evaluation			1. Location Overview							1. Location Overview
Key Document Evaluation			2. Key Document Evaluation							2. Key Document Evaluation
Key Document Evaluation			Sections 1 and 2 to be updated by District-level Surveillance Officers. You can only enter data in the pink cells.							Sections 1 and 2 to be updated by District-level Surveillance Officers. You can only enter data in the pink cells.
Key Document Evaluation			1. Malaria personnel organizational structure							1. Malaria personnel organizational structure
Key Document Evaluation			2. Malaria case reporting and notification							2. Malaria case reporting and notification
Key Document Evaluation			3. Standard operating procedures							3. Standard operating procedures
Key Document Evaluation			4. Key activities and operations							4. Key activities and operations
Key Document Evaluation			1. Location Overview							1. Location Overview
Key Document Evaluation			Enter in the District name which is being evaluated. Confirm that the evaluation Province and Year of data being collected is correct.							Enter in the District name which is being evaluated. Confirm that the evaluation Province and Year of data being collected is correct.
Key Document Evaluation			District:							District:
Key Document Evaluation			Province:							Province:
Key Document Evaluation			Year:							Year:
Key Document Evaluation			2. Key Document Evaluation							2. Key Document Evaluation
Key Document Evaluation			Complete the following questions or task below and enter the response of yes or no (Y or N).							Complete the following questions or task below and enter the response of yes or no (Y or N).
Key Document Evaluation			Warning - Do not add extra columns. If you need to add more health facilities please contact the individual who sent you this XLS file.							Warning - Do not add extra columns. If you need to add more health facilities please contact the individual who sent you this XLS file.
Key Document Evaluation			District:							District:
Key Document Evaluation			Facility Type:							Facility Type:
Key Document Evaluation			Section 1: Malaria personnel organizational structure							Section 1: Malaria personnel organizational structure
Key Document Evaluation			Question / Task							Question / Task
Key Document Evaluation			Is there a diagram of the malaria personnel organizational structure?							Is there a diagram of the malaria personnel organizational structure?
Key Document Evaluation			Does it include both paid and volunteer personnel?							Does it include both paid and volunteer personnel?
Key Document Evaluation			Section 2: Malaria case reporting and notification							Section 2: Malaria case reporting and notification
Key Document Evaluation			Question / Task							Question / Task
Key Document Evaluation			Health facility case notification form available?							Health facility case notification form available?
Key Document Evaluation			Index case investigation form available?							Index case investigation form available?
Key Document Evaluation			RACD form available?							RACD form available?
Key Document Evaluation			Section 3: Standard operating procedures (SOPs)							Section 3: Standard operating procedures (SOPs)
Key Document Evaluation			Question / Task							Question / Task
Key Document Evaluation			SOPs available for health facility case diagnosis and notification?							SOPs available for health facility case diagnosis and notification?
Key Document Evaluation			SOPs available for index case investigation?							SOPs available for index case investigation?
Key Document Evaluation			SOPs available for RACD?							SOPs available for RACD?
Key Document Evaluation			Section 4: Key activities and operations							Section 4: Key activities and operations
Key Document Evaluation			Question / Task							Question / Task
Key Document Evaluation			Diagram available of process for health facility diagnosis and reporting?							Diagram available of process for health facility diagnosis and reporting?
Key Document Evaluation			Diagram available of process for index case investigation?							Diagram available of process for index case investigation?
Key Document Evaluation			Diagram available of process for RACD?							Diagram available of process for RACD?
Key Document Review			Key Document Review Sheet							Key Document Review Sheet
Key Document Review			Use this worksheet to review the completeness of standard operating procedures (SOPs), notification forms and diagrams of the health facility, case investigation and RACD process.							Use this worksheet to review the completeness of standard operating procedures (SOPs), notification forms and diagrams of the health facility, case investigation and RACD process.
Key Document Review			This worksheet contains five sections:							This worksheet contains five sections:
Key Document Review			1. Location Overview							1. Location Overview
Key Document Review			2. Data Outputs							2. Data Outputs
Key Document Review			Use this section to review tables of the data entered in a previous worksheet.							Use this section to review tables of the data entered in a previous worksheet.
Key Document Review			Table: Number and percentage reporting by facility							Table: Number and percentage reporting by facility
Key Document Review			All sections in this worksheet will automatically populate. You do not need to do anything.							All sections in this worksheet will automatically populate. You do not need to do anything.
Key Document Review			1. Location Overview							1. Location Overview
Key Document Review			Check that this worksheet is displaying correct information. If not, return to the 'Template Setup' worksheet and choose the correct district.							Check that this worksheet is displaying correct information. If not, return to the 'Template Setup' worksheet and choose the correct district.
Key Document Review			District:							District:
Key Document Review			Province:							Province:
Key Document Review			Year:							Year:
Key Document Review			2. Data Outputs							2. Data Outputs
Key Document Review			Evaluation Preparation							Evaluation Preparation
Key Document Review			Number of facilities							Number of facilities
Key Document Review			# of facilities reporting "Y"							# of facilities reporting "Y"
Key Document Review			% of facilities							% of facilities
Key Document Review			If an organizational structure diagram does not exist, create one.							If an organizational structure diagram does not exist, create one.

## Sheet: Key Document Evaluation
Key Document Data Worksheet	Key Document Data Worksheet
Use this worksheet to review the staff, standard operating procedures, report forms and activities in health facility reporting, case investigation, and reactive case detection.	Use this worksheet to review the staff, standard operating procedures, report forms and activities in health facility reporting, case investigation, and reactive case detection.
This worksheet contains two sections:	This worksheet contains two sections:
1. Location Overview	1. Location Overview
2. Key Document Evaluation	2. Key Document Evaluation
1. Malaria personnel organizational structure	1. Malaria personnel organizational structure
2. Malaria case reporting and notification	2. Malaria case reporting and notification
3. Standard operating procedures	3. Standard operating procedures
4. Key activities and operations	4. Key activities and operations
Sections 1 and 2 to be updated by District-level Surveillance Officers. You can only enter data in the pink cells.	Sections 1 and 2 to be updated by District-level Surveillance Officers. You can only enter data in the pink cells.
1. Location Overview	1. Location Overview
Enter in the District name which is being evaluated. Confirm that the evaluation Province and Year of data being collected is correct.	Enter in the District name which is being evaluated. Confirm that the evaluation Province and Year of data being collected is correct.
District:	District:
Province:	Province:
Year:	Year:
2. Key Document Evaluation	2. Key Document Evaluation
Complete the following questions or task below and enter the response of yes or no (Y or N).	Complete the following questions or task below and enter the response of yes or no (Y or N).
Warning - Do not add extra columns. If you need to add more health facilities please contact the individual who sent you this XLS file.	Warning - Do not add extra columns. If you need to add more health facilities please contact the individual who sent you this XLS file.
District:		District:
Facility Type:		Facility Type:
Section 1: Malaria personnel organizational structure	Section 1: Malaria personnel organizational structure
Question / Task	Question / Task
Is there a diagram of the malaria personnel organizational structure?	Is there a diagram of the malaria personnel organizational structure?	Is there a diagram of the malaria personnel organizational structure?
Does it include both paid and volunteer personnel?	Does it include both paid and volunteer personnel?	Does it include both paid and volunteer personnel?
Section 2: Malaria case reporting and notification	Section 2: Malaria case reporting and notification
Question / Task	Question / Task
Health facility case notification form available?	Health facility case notification form available?	Health facility case notification form available?
Index case investigation form available?	Index case investigation form available?	Index case investigation form available?
RACD form available?	RACD form available?	RACD form available?
Section 3: Standard operating procedures (SOPs)	Section 3: Standard operating procedures (SOPs)
Question / Task	Question / Task
SOPs available for health facility case diagnosis and notification?	SOPs available for health facility case diagnosis and notification?	SOPs available for health facility case diagnosis and notification?
SOPs available for index case investigation?	SOPs available for index case investigation?	SOPs available for index case investigation?
SOPs available for RACD?	SOPs available for RACD?	SOPs available for RACD?
Section 4: Key activities and operations	Section 4: Key activities and operations
Question / Task	Question / Task
Diagram available of process for health facility diagnosis and reporting?	Diagram available of process for health facility diagnosis and reporting?	Diagram available of process for health facility diagnosis and reporting?
Diagram available of process for index case investigation?	Diagram available of process for index case investigation?	Diagram available of process for index case investigation?
Diagram available of process for RACD?	Diagram available of process for RACD?	Diagram available of process for RACD?

## Sheet: Key Document Review
Key Document Review Sheet	Key Document Review Sheet
Use this worksheet to review the completeness of standard operating procedures (SOPs), notification forms and diagrams of the health facility, case investigation and RACD process.	Use this worksheet to review the completeness of standard operating procedures (SOPs), notification forms and diagrams of the health facility, case investigation and RACD process.
This worksheet contains five sections:	This worksheet contains five sections:
1. Location Overview	1. Location Overview
2. Data Outputs	2. Data Outputs
Use this section to review tables of the data entered in a previous worksheet.	Use this section to review tables of the data entered in a previous sheet.
All sections in this worksheet will automatically populate. You do not need to do anything.	All sections in this worksheet will automatically populate. You do not need to do anything.
1. Location Overview	1. Location Overview
Check that this worksheet is displaying correct information. If not, return to the 'Template Setup' worksheet and choose the correct district.	Check that this worksheet is displaying correct information. If not, return to the 'Template Setup' worksheet and choose the correct district.
District:	District:
Province:	Province:
Year:	Year:
2. Data Outputs	2. Data Outputs
Table: Number and Percentage reporting by facility	Table: Number and Percentage reporting by facility
Number of facilities	Number of facilities	0
		# of facilities reporting "Y"	% of facilities
Section 1: Malaria personnel organizational structure	Section 1: Malaria personnel organizational structure
Is there a diagram of the malaria personnel organizational structure?	Is there a diagram of the malaria personnel organizational structure?	0
Does it include both paid and volunteer personnel?	Does it include both paid and volunteer personnel?	0
Section 2: Malaria case reporting and notification	Section 2: Malaria case reporting and notification
Health facility case notification form available?	Health facility case notification form available?	0
Index case investigation form available?	Index case investigation form available?	0
RACD form available?	RACD form available?	0
Section 3: Standard operating procedures (SOPs)	Section 3: Standard operating procedures (SOPs)
SOPs available for health facility case diagnosis and notification?	SOPs available for health facility case diagnosis and notification?	0
SOPs available for index case investigation?	SOPs available for index case investigation?	0
SOPs available for RACD?	SOPs available for RACD?	0
Section 4: Key activities and operations	Section 4: Key activities and operations
Diagram available of process for health facility diagnosis and reporting?	Diagram available of process for health facility diagnosis and reporting?	0
Diagram available of process for index case investigation?	Diagram available of process for index case investigation?	0
Diagram available of process for RACD?	Diagram available of process for RACD?	0
# of facilities reporting "Y"
% of facilities
