# Supplementary material for: Piloting a programme tool to evaluate malaria case investigation and reactive case detection activities: results from 3 settings in the Asia Pacific
Source: Malar J. 2017 Aug 22;16:347. doi: 10.1186/s12936-017-1991-9 (PMC5568298; doi:10.1186/s12936-017-1991-9)
Supplement: Supplementary file 4 — Additional file 4. Module 3 Evaluating standard operating procedures Excel template. [file 12936_2017_1991_MOESM4_ESM.xlsx]

## Sheet: Questionnaire supplement
Country	Province	District/county	Health facility ID	Position/title	Section 1: Case Investigation	Q1: what is the policy for conducting a case investigation?	Q1: Other, Please specify	Q2: Within how many days should the positive case be investigated?	Q3: When doing a case investigation, which of the following best describes how you make an appointment with that index case?	Q4: What do you do if the case is not home when you visit? (choose the one you do the most.)	Q5: What time of day do you normally investigate cases? (list all that apply)	Q6: What information do you use to determine if an index patient is a local case?	Q7: If an index case is not investigated, what are the main reasons these cases are not investigated? (list top 3)	Q8: What are some of the challenges in conducting case investigation?	Section 2: Reactive Case Detection	Q9: What triggers screening in the community?	Q10: Within how many days should reactive case detection occur?	Q11: What is the minimum number of people to be screened around a positive case?	Q12: What is a minimum number of households to be screened around a positive case?	Q13: What is a minimum geographic radius to be screened around a positive case?	Q14: When screening household members, who do you screen?	Q15: What do you do if someone from the household of the index malaria patient is not home and you cannot screen them?	Q16: When screening neighbors of the index case household, which of the following do you do?	Q16.a: why?	Q17: If an individual is missing at the time of sceening in the community, what do you do?	Q 18: What other activities do you do during RACD? (list all)	Q18: What are some of the challenges conducting screening in the community?
