# Supplementary material for: Piloting a programme tool to evaluate malaria case investigation and reactive case detection activities: results from 3 settings in the Asia Pacific
Source: Malar J. 2017 Aug 22;16:347. doi: 10.1186/s12936-017-1991-9 (PMC5568298; doi:10.1186/s12936-017-1991-9)
Supplement: Supplementary file 5 — Additional file 5. Module 4 Estimating the costs Excel template. [file 12936_2017_1991_MOESM5_ESM.xlsx]

## Sheet: INSTRUCTIONS
								The Malaria Elimination Toolkit, developed by the Malaria Elimination Initiative (MEI) at the UCSF Global Health Group, can be found at: http://shrinkingthemalariamap.org/tools							Version	2017-08-01
Estimating the Costs Worksheets for Health Facility Reporting, Case Investigation and Reactive Case Detection	Estimating the Costs Worksheets for Health Facility Reporting, Case Investigation and Reactive Case Detection
Use the following worksheets to collect costs related to health facility reporting, case investigation and reactive case detection (RACD) to understand the resources required to conduct these activities and to allocate resources for the future.	Use the following worksheets to collect costs related to health facility reporting, case investigation and reactive case detection (RACD) to understand the resources required to conduct these activities and to allocate resources for the future.
For more information on updating these worksheets	For more information on updating these worksheets
See the Costing Manual for Surveillance Officers for more information on how to update these worksheets.	See the Costing Manual for Surveillance Officers for more information on how to update these worksheets.
Worksheets included in this XLS document:	Worksheets included in this XLS document:
1. Instructions	1. Instructions
2. Template Setup	2. Template Setup
3. Translations Setup	3. Translations Setup
Worksheets 2 and 3 to be updated by National-level Surveillance Officers. You can only enter data in the pink cells.	Worksheets 2 and 3 to be updated by National-level Surveillance Officers. You can only enter data in the pink cells.
These worksheets should be hidden before sending to the District-level.	These worksheets should be hidden before sending to the District-level.
4. Personnel	4. Personnel
5. Consumables, Services and Other	5. Consumables, Services and Other
Worksheets 4 and 5 to be updated by District-level Surveillance Officers. You can only enter data in the pink cells.	Worksheets 4 and 5 to be updated by District-level Surveillance Officers. You can only enter data in the pink cells.
6. Costing Review	6. Costing Review
Worksheet 6 to be reviewed by District-, Provincial-, and/or National-level Surveillance Officers. You cannot enter any data in this worksheet.	Worksheet 6 to be reviewed by District-, Provincial-, and/or National-level Surveillance Officers. You cannot enter any data in this worksheet.
7. Currency Codes	7. Currency Codes
Worksheet 7 to be reviewed by Provincial- and/or National-level surveillance Officers if necessary.	Worksheet 7 to be reviewed by Provincial- and/or National-level surveillance Officers if necessary.

## Sheet: Template Setup
Template Setup Worksheet
Use this worksheet to create a Master Template for data collection. Once the template is created, hide the tab before sending to District Surveillance Officers.
This worksheet contains 5 sections:
1. Year and Location Overview
2. Local Currency
3. Health Facility Types
4. Personnel Types
5. List of District ID and Names
All sections in this worksheet should be updated by Provincial-/ National-level Surveillance Officers. You can only enter information in the pink cells below.
1. Year and Location Overview
Enter the evaluation year for which data is being included.
Enter year:
Enter the country and province of the evaluation (in local language and English).
Area:	Country (local language)	Country (English)	Province (local language)	Province (English)
2. Local Currency
Enter the local currency type and current approximate exchange rate for 1 US dollar (USD$).
If you are unsure of the currency code, see the Currency Codes tab for a complete list of countries.
Enter local currency type
Average exchange rate		DATE
3. Health Facility Types
Enter the type of health facility which will be evaluated (in local language and English).
Type:	Health facility type (local language)	Health facility type (English)
	[type 1]	[type 1]
	[type 2]	[type 2]
	[type 3]	[type 3]
	[type 4]	[type 4]
	[type 5]	[type 5]
	[type 6]	[type 6]
	[type 7]	[type 7]
	[type 8]	[type 8]
4. Personnel Types
Enter the job titles which will be evaluated (in local language and English). Examples are provided below.
Type:	Job Title (local language)	Job Title (English)
	Microscopist	Microscopist
	Case investigation staff	Case investigation staff
	Village malaria worker	Village malaria worker
5. List of District ID and Names
Enter all of the district IDs and district names (in local language and English) for the province being evaluated.
Area:	District ID	District name (local language)	District name (English)
1
2
3
4
5
6
7
8
9
10
11
12
13
14
15
16
17
18
19
20
21
22
23
24
25
26
27
28
29
30
31
32
33
34
35

## Sheet: Translations Setup
Translations Setup Worksheet
Use this worksheet to translate each word/phrase. Translated words/phrases will appear on the subsequent worksheets.
Once the template is created, hide the tab before sending to District-level Surveillance Officers.
This worksheet contains one section:
1.Translations
To be updated by Provincial-/ National-level Surveillance Officers. You can only enter text in the pink cells below.
1. Translations
Enter a translation in the pink column for each word or phrase. Review the following data entry worksheets to confirm the translations are correct.
If the District-level Surveillance Officers understand English then you don't need to translate this worksheet.
Worksheet			Phrase (English)							Translation (to local language)
INSTRUCTIONS			Estimating the Costs Worksheets for Health Facility Reporting, Case Investigation and Reactive Case Detection							Estimating the Costs Worksheets for Health Facility Reporting, Case Investigation and Reactive Case Detection
INSTRUCTIONS			Use the following worksheets to collect costs related to health facility reporting, case investigation and reactive case detection (RACD) to understand the resources required to conduct these activities and to allocate resources for the future.							Use the following worksheets to collect costs related to health facility reporting, case investigation and reactive case detection (RACD) to understand the resources required to conduct these activities and to allocate resources for the future.
INSTRUCTIONS			For more information on updating these worksheets							For more information on updating these worksheets
INSTRUCTIONS			See the Costing Manual for Surveillance Officers for more information on how to update these worksheets.							See the Costing Manual for Surveillance Officers for more information on how to update these worksheets.
INSTRUCTIONS			Worksheets included in this XLS document:							Worksheets included in this XLS document:
INSTRUCTIONS			1. Instructions							1. Instructions
INSTRUCTIONS			2. Template Setup							2. Template Setup
INSTRUCTIONS			3. Translations Setup							3. Translations Setup
INSTRUCTIONS			Worksheets 2 and 3 to be updated by National-level Surveillance Officers. You can only enter data in the pink cells.							Worksheets 2 and 3 to be updated by National-level Surveillance Officers. You can only enter data in the pink cells.
INSTRUCTIONS			These worksheets should be hidden before sending to the District-level.							These worksheets should be hidden before sending to the District-level.
INSTRUCTIONS			4. Personnel							4. Personnel
INSTRUCTIONS			5. Consumables, Services and Other							5. Consumables, Services and Other
INSTRUCTIONS			Worksheets 4 and 5 to be updated by District-level Surveillance Officers. You can only enter data in the pink cells.							Worksheets 4 and 5 to be updated by District-level Surveillance Officers. You can only enter data in the pink cells.
INSTRUCTIONS			6. Costing Review							6. Costing Review
INSTRUCTIONS			Worksheet 6 to be reviewed by District-, Provincial-, and/or National-level Surveillance Officers. You cannot enter any data in this worksheet.							Worksheet 6 to be reviewed by District-, Provincial-, and/or National-level Surveillance Officers. You cannot enter any data in this worksheet.
INSTRUCTIONS			7. Currency Codes							7. Currency Codes
INSTRUCTIONS			Worksheet 7 to be reviewed by Provincial- and/or National-level surveillance Officers if necessary.							Worksheet 7 to be reviewed by Provincial- and/or National-level surveillance Officers if necessary.
Personnel			Personnel Data Worksheet							Personnel Data Worksheet
Personnel			Use this worksheet to collect personnel costs for activities related to health facility reporting, case investigation and reactive case detection.							Use this worksheet to collect personnel costs for activities related to health facility reporting, case investigation and reactive case detection.
Personnel			This worksheet contains three sections:							This worksheet contains three sections:
Personnel			1. Location Overview							1. Location Overview
Personnel			2. Local Currency							2. Local Currency
Personnel			3. Personnel							3. Personnel
Personnel			Sections 1 and 3 to be updated by District-level Surveillance Officers. You can only enter data in the pink cells.							Sections 1 and 3 to be updated by District-level Surveillance Officers. You can only enter data in the pink cells.
Personnel			Enter in the District name which is being evaluated. Confirm that the evaluation Province and Year of data being collected is correct.							Enter in the District name which is being evaluated. Confirm that the evaluation Province and Year of data being collected is correct.
Personnel			District:							District:
Personnel			Province:							Province:
Personnel			Year:							Year:
Personnel			2. Local Currency							2. Local Currency
Personnel			Confirm the local currency type is correct.							Confirm the local currency type is correct.
Personnel			Local currency:							Local currency:
Personnel			Complete the table below entering in the data in columns for each individual working on health facility reporting, case investigation and RACD.							Complete the table below entering in the data in columns for each individual working on health facility reporting, case investigation and RACD.
Personnel			Warning - Do not add extra rows. If you need to add more health facilities please contact the individual who sent you this XLS file.							Warning - Do not add extra rows. If you need to add more health facilities please contact the individual who sent you this XLS file.
Personnel			CI - case investigation; RACD - reactive case detection							CI - case investigation; RACD - reactive case detection
Personnel			Health Facility ID number							Health Facility ID number
Personnel			Facility type							Facility type
Personnel			Job title of person							Job title of person
Personnel			Annual salary from wages							Annual salary from wages
Personnel			Annual value of non-salary benefits							Annual value of non-salary benefits
Personnel			Total compensation							Total compensation
Personnel			% time spent on malaria							% time spent on malaria
Personnel			% time on CI/ RACD							% time on CI/ RACD
Personnel			All malaria							All malaria
Personnel			CI/ RACD							CI/ RACD
Personnel			Time compensation							Time compensation
Personnel			Time allocation (%)							Time allocation (%)
Personnel			Compensation for malaria activities							Compensation for malaria activities
Commodities, Services & Other			Commodities, Services and Other Data Worksheet							Commodities, Services and Other Data Worksheet
Commodities, Services & Other			Use this worksheet to collect commodities, services and other costs for activities related to health facility reporting, case investigation and reactive case detection.							Use this worksheet to collect commodities, services and other costs for activities related to health facility reporting, case investigation and reactive case detection.
Commodities, Services & Other			This worksheet contains three sections:							This worksheet contains three sections:
Commodities, Services & Other			1. Location Overview							1. Location Overview
Commodities, Services & Other			2. Local Currency							2. Local Currency
Commodities, Services & Other			3. Commodities, Services & Other							3. Commodities, Services & Other
Commodities, Services & Other			Sections 1 and 2 to be updated by District-level Surveillance Officers. You can only enter data in the pink cells.							Sections 1 and 2 to be updated by District-level Surveillance Officers. You can only enter data in the pink cells.
Commodities, Services & Other			Enter in the District name which is being evaluated. Confirm that the evaluation Province and Year of District data being collected is correct.							Enter in the District name which is being evaluated. Confirm that the evaluation Province and Year of District data being collected is correct.
Commodities, Services & Other			District:							District:
Commodities, Services & Other			Province:							Province:
Commodities, Services & Other			Year:							Year:
Commodities, Services & Other			Confirm the local currency type is correct.							Confirm the local currency type is correct.
Commodities, Services & Other			Local currency:							Local currency:
Commodities, Services & Other			Complete the table below entering in the data in columns for each individual working on health facility reporting, case investigation and RACD.							Complete the table below entering in the data in columns for each individual working on health facility reporting, case investigation and RACD.
Commodities, Services & Other			Warning - Do not add extra rows. If you need to add more health facilities please contact the individual who sent you this XLS file.							Warning - Do not add extra rows. If you need to add more health facilities please contact the individual who sent you this XLS file.
Commodities, Services & Other			Examples are been provided below. Please include your own commodities, services, or other in the Item column.							Examples are been provided below. Please include your own commodities, services, or other in the Item column.
Commodities, Services & Other			Item							Item
Commodities, Services & Other			Category							Category
Commodities, Services & Other			Description							Description
Commodities, Services & Other			January							January
Commodities, Services & Other			February							February
Commodities, Services & Other			March							March
Commodities, Services & Other			April							April
Commodities, Services & Other			May							May
Commodities, Services & Other			June							June
Commodities, Services & Other			July							July
Commodities, Services & Other			August							August
Commodities, Services & Other			September							September
Commodities, Services & Other			October							October
Commodities, Services & Other			November							November
Commodities, Services & Other			December							December
Commodities, Services & Other			% spent on malaria							% spent on malaria
Commodities, Services & Other			% spent on CI / RACD							% spent on CI / RACD
Commodities, Services & Other			CI / RACD							CI / RACD
Commodities, Services & Other			Other malaria activities							Other malaria activities
Commodities, Services & Other			Amount spent							Amount spent
Commodities, Services & Other			% allocation across activities							% allocation across activities
Commodities, Services & Other			Total allocated							Total allocated
Commodities, Services & Other			TOTAL							TOTAL
Commodities, Services & Other			Commodities							Commodities
Commodities, Services & Other			Services							Services
Commodities, Services & Other			Other							Other
Costing Review			Costing Review Sheet							Costing Review Sheet
Costing Review			Use this worksheet to review the completeness of the cost data entered in the previous data entry worksheets.							Use this worksheet to review the completeness of the cost data entered in the previous data entry worksheets.
Costing Review			This worksheet contains two sections:							This worksheet contains two sections:
Costing Review			1. Location Overview							1. Location Overview
Costing Review			2. Data Outputs							2. Data Outputs
Costing Review			All sections in this worksheet will automatically populate. You do not need to do anything.							All sections in this worksheet will automatically populate. You do not need to do anything.
Costing Review			1. Location Overview							1. Location Overview
Costing Review			Check that this worksheet is displaying correct information. If not, return to the 'Data Preparation' worksheet and choose the correct district.							Check that this worksheet is displaying correct information. If not, return to the 'Data Preparation' worksheet and choose the correct district.
Costing Review			District:							District:
Costing Review			Province:							Province:
Costing Review			Year:							Year:
Costing Review			2. Data Outputs							2. Data Outputs
Costing Review			a. Personnel							a. Personnel
Costing Review			b. Commodities, Services & Other							b. Commodities, Services & Other
Costing Review			Complete							Complete
Costing Review			a. Table: Total costs for malaria and CI/RACD personnel							a. Table: Total costs for malaria and CI/RACD personnel
Costing Review			b. Table: Total costs for commodities, services or other							b. Table: Total costs for commodities, services or other
Costing Summary			Costing Summary Sheet							Costing Summary Sheet
Costing Summary			Use this worksheet to review the summary costs associated with health facility reporting, case investigation and reactive case detection							Use this worksheet to review the summary costs associated with health facility reporting, case investigation and reactive case detection
Costing Summary			This worksheet contains two sections:							This worksheet contains two sections:
Costing Summary			1. Location Overview							1. Location Overview
Costing Summary			2. Data Outputs							2. Data Outputs
Costing Summary			Use this section to review figures and tables of the data entered.							Use this section to review figures and tables of the data entered.
Costing Summary			a. Table 1: Total costs for malaria and Case Investigation/Reactive Case Detection activities by category							a. Table 1: Total costs for malaria and Case Investigation/Reactive Case Detection activities by category
Costing Summary			b. Figure 1: Monthly costs for commodities, services or other							b. Figure 1: Monthly costs for commodities, services or other
Costing Summary			All sections in this worksheet will automatically populate. You do not need to do anything.							All sections in this worksheet will automatically populate. You do not need to do anything.
Costing Summary			1. Location Overview							1. Location Overview
Costing Summary			Check that this worksheet is displaying correct information. If not, return to the 'Template Setup' worksheet and choose the correct district.							Check that this worksheet is displaying correct information. If not, return to the 'Template Setup' worksheet and choose the correct district.
Costing Summary			District:							District:
Costing Summary			Province:							Province:
Costing Summary			Year:							Year:
Costing Summary			2. Data Outputs							2. Data Outputs
Costing Summary			a. Table 1: Total costs for malaria and CI/RACD activities by category							a. Table 1: Total costs for malaria and CI/RACD activities by category
Costing Summary			Total costs for malaria and CI/RACD activities by category							Total costs for malaria and CI/RACD activities by category
Costing Summary			Personnel							Personnel
Costing Summary			Commodities							Commodities
Costing Summary			Services							Services
Costing Summary			Other							Other
Costing Summary			Malaria							Malaria
Costing Summary			CI/RACD specific							CI/RACD specific
Costing Summary			b. Figure 1: Monthly costs for commodities, services or other							b. Figure 1: Monthly costs for commodities, services or other
Costing Summary			TOTAL							TOTAL

## Sheet: Personnel Costs
Personnel Data Worksheet	Personnel Data Worksheet
Use this worksheet to collect personnel costs for activities related to health facility reporting, case investigation and reactive case detection.	Use this worksheet to collect personnel costs for activities related to health facility reporting, case investigation and reactive case detection.
This worksheet contains three sections:	This worksheet contains three sections:
1. Location Overview	1. Location Overview
2. Local Currency	2. Local Currency
3. Personnel	3. Personnel
Sections 1 and 3 to be updated by District-level Surveillance Officers. You can only enter data in the pink cells.	Sections 1 and 3 to be updated by District-level Surveillance Officers. You can only enter data in the pink cells.
1. Location Overview	1. Location Overview
Enter in the District name which is being evaluated. Confirm that the evaluation Province and Year of data being collected is correct.	Enter in the District name which is being evaluated. Confirm that the evaluation Province and Year of data being collected is correct.
District:	District:
Province:	Province:
Year:	Year:
2. Local Currency	2. Local Currency
Confirm the local currency type is correct.	Confirm the local currency type is correct.
Local currency:	Local currency:
3. Personnel	3. Personnel
Complete the table below entering in the data in columns for each individual working on health facility reporting, case investigation and RACD.	Complete the table below entering in the data in columns for each individual working on health facility reporting, case investigation and RACD.
Warning - Do not add extra rows. If you need to add more health facilities please contact the individual who sent you this XLS file.	Warning - Do not add extra rows. If you need to add more health facilities please contact the individual who sent you this XLS file.
CI - case investigation; RACD - reactive case detection	CI - case investigation; RACD - reactive case detection
					Time compensation	Job title of person	Job title of person	Time allocation (%)	Job title of person	Compensation for malaria activities	Job title of person
Health Facility ID number		Health Facility ID number	Facility type	Job title of person	Annual salary from wages	Annual value of non-salary benefits	Total compensation	% time spent on malaria	% time on CI/ RACD	All malaria	CI/ RACD
Facility type	1				0	0	0			0	0
Job title of person	2				0	0	0			0	0
Annual salary from wages	3				0	0	0			0	0
Annual value of non-salary benefits	4				0	0	0			0	0
Total compensation	5				0	0	0			0	0
% time spent on malaria	6				0	0	0			0	0
% time on CI/ RACD	7				0	0	0			0	0
All malaria	8				0	0	0			0	0
CI/ RACD	9				0	0	0			0	0
Time compensation	10				0	0	0			0	0
Time allocation (%)	11				0	0	0			0	0
Compensation for malaria activities	12				0	0	0			0	0
	13				0	0	0			0	0
	14				0	0	0			0	0
	15				0	0	0			0	0
	16				0	0	0			0	0
	17				0	0	0			0	0
	18				0	0	0			0	0
	19				0	0	0			0	0
	20				0	0	0			0	0
	21				0	0	0			0	0
	22				0	0	0			0	0
	23				0	0	0			0	0
	24				0	0	0			0	0
	25				0	0	0			0	0
	26				0	0	0			0	0
	27				0	0	0			0	0
	28				0	0	0			0	0
	29				0	0	0			0	0
	30				0	0	0			0	0
	31				0	0	0			0	0
	32				0	0	0			0	0
	33				0	0	0			0	0
	34				0	0	0			0	0
	35				0	0	0			0	0
	36				0	0	0			0	0
	37				0	0	0			0	0
	38				0	0	0			0	0
	39				0	0	0			0	0
	40				0	0	0			0	0
					0	0	0			0	0
									USD $

## Sheet: Commodities, Services & Other
Commodities, Services and Other Data Worksheet	Commodities, Services and Other Data Worksheet
Use this worksheet to collect commodities, services and other costs for activities related to health facility reporting, case investigation and reactive case detection.	Use this worksheet to collect commodities, services and other costs for activities related to health facility reporting, case investigation and reactive case detection.
This worksheet contains three sections:	This worksheet contains three sections:
1. Location Overview	1. Location Overview
2. Local Currency	2. Local Currency
3. Commodities, Services & Other	3. Commodities, Services & Other
Sections 1 and 3 to be updated by District-level Surveillance Officers. You can only enter data in the pink cells.	Sections 1 and 3 to be updated by District-level Surveillance Officers. You can only enter data in the pink cells.
1. Location Overview	1. Location Overview
Enter in the District name which is being evaluated. Confirm that the evaluation Province and Year of District data being collected is correct.	Enter in the District name which is being evaluated. Confirm that the evaluation Province and Year of District data being collected is correct.
District:	District:
Province:	Province:
Year:	Year:
2. Local Currency	2. Local Currency
Confirm the local currency type is correct.	Confirm the local currency type is correct.
Local currency:	Local currency:
3. Commodities, Services & Other	3. Commodities, Services & Other
Complete the table below entering in the data in columns for each individual working on health facility reporting, case investigation and RACD.	Complete the table below entering in the data in columns for each individual working on health facility reporting, case investigation and RACD.
Warning - Do not add extra rows. If you need to add more health facilities please contact the individual who sent you this XLS file.	Warning - Do not add extra rows. If you need to add more health facilities please contact the individual who sent you this XLS file.
CI - case investigation; RACD - reactive case detection	CI - case investigation; RACD - reactive case detection
	Examples are been provided below. Please include your own commodities, services, or other in the Item column.					Amount spent												% allocation across activities		Total allocated
Item		Item	Category	Description	January	January	February	March	April	May	June	July	August	September	October	November	December	% spent on malaria	% spent on CI / RACD	CI / RACD	Other malaria activities
Category	1	Office supplies	Commodities	pencils, pens, paper		0	0	0	0	0	0	0	0	0	0	0	0	0	0	0	0
Description	2	Glass slides	Commodities			0	0	0	0	0	0	0	0	0	0	0	0	0	0	0	0
January	3	Blood lancets	Commodities			0	0	0	0	0	0	0	0	0	0	0	0	0	0	0	0
February	4	Alcohol (70%)	Commodities			0	0	0	0	0	0	0	0	0	0	0	0	0	0	0	0
March	5	Cotton wool	Commodities			0	0	0	0	0	0	0	0	0	0	0	0	0	0	0	0
April	6	Giemsa stain	Commodities			0	0	0	0	0	0	0	0	0	0	0	0	0	0	0	0
May	7	Oil immersion	Commodities			0	0	0	0	0	0	0	0	0	0	0	0	0	0	0	0
June	8	methyl alcohol	Commodities			0	0	0	0	0	0	0	0	0	0	0	0	0	0	0	0
July	9	rapid diagnostic tests	Commodities			0	0	0	0	0	0	0	0	0	0	0	0	0	0	0	0
August	10	supplies bag	Commodities			0	0	0	0	0	0	0	0	0	0	0	0	0	0	0	0
September	11	Vehicle fuel	Commodities			0	0	0	0	0	0	0	0	0	0	0	0	0	0	0	0
October	12	gloves (size S)	Commodities			0	0	0	0	0	0	0	0	0	0	0	0	0	0	0	0
November	13	gloves (size M)	Commodities			0	0	0	0	0	0	0	0	0	0	0	0	0	0	0	0
December	14	gloves (size L)	Commodities			0	0	0	0	0	0	0	0	0	0	0	0	0	0	0	0
% spent on malaria	15	trash bag	Commodities			0	0	0	0	0	0	0	0	0	0	0	0	0	0	0	0
% spent on CI / RACD	16	tissue paper	Commodities			0	0	0	0	0	0	0	0	0	0	0	0	0	0	0	0
CI / RACD	17	Bulb 60 W	Commodities			0	0	0	0	0	0	0	0	0	0	0	0	0	0	0	0
Other malaria activities	18	Bulb 25 W	Commodities			0	0	0	0	0	0	0	0	0	0	0	0	0	0	0	0
Amount spent	19	Sanitary mask	Commodities			0	0	0	0	0	0	0	0	0	0	0	0	0	0	0	0
% allocation across activities	20	timer	Commodities			0	0	0	0	0	0	0	0	0	0	0	0	0	0	0	0
Total allocated	21	[insert]				0	0	0	0	0	0	0	0	0	0	0	0	0	0	0	0
TOTAL	22	[insert]				0	0	0	0	0	0	0	0	0	0	0	0	0	0	0	0
	23	[insert]				0	0	0	0	0	0	0	0	0	0	0	0	0	0	0	0
	24	[insert]				0	0	0	0	0	0	0	0	0	0	0	0	0	0	0	0
	25	[insert]				0	0	0	0	0	0	0	0	0	0	0	0	0	0	0	0
	26	[insert]				0	0	0	0	0	0	0	0	0	0	0	0	0	0	0	0
	27	[insert]				0	0	0	0	0	0	0	0	0	0	0	0	0	0	0	0
	28	[insert]				0	0	0	0	0	0	0	0	0	0	0	0	0	0	0	0
	29	[insert]				0	0	0	0	0	0	0	0	0	0	0	0	0	0	0	0
	30	[insert]				0	0	0	0	0	0	0	0	0	0	0	0	0	0	0	0
	31	[insert]				0	0	0	0	0	0	0	0	0	0	0	0	0	0	0	0
	32	[insert]				0	0	0	0	0	0	0	0	0	0	0	0	0	0	0	0
	33	[insert]				0	0	0	0	0	0	0	0	0	0	0	0	0	0	0	0
	34	[insert]				0	0	0	0	0	0	0	0	0	0	0	0	0	0	0	0
	35	[insert]				0	0	0	0	0	0	0	0	0	0	0	0	0	0	0	0
	36	[insert]				0	0	0	0	0	0	0	0	0	0	0	0	0	0	0	0
	37	[insert]				0	0	0	0	0	0	0	0	0	0	0	0	0	0	0	0
	38	[insert]				0	0	0	0	0	0	0	0	0	0	0	0	0	0	0	0
	39	[insert]				0	0	0	0	0	0	0	0	0	0	0	0	0	0	0	0
	40	[insert]				0	0	0	0	0	0	0	0	0	0	0	0	0	0	0	0
	41	[insert]				0	0	0	0	0	0	0	0	0	0	0	0	0	0	0	0
	42	[insert]				0	0	0	0	0	0	0	0	0	0	0	0	0	0	0	0
	43	[insert]				0	0	0	0	0	0	0	0	0	0	0	0	0	0	0	0
	44	[insert]				0	0	0	0	0	0	0	0	0	0	0	0	0	0	0	0
	45	[insert]				0	0	0	0	0	0	0	0	0	0	0	0	0	0	0	0
	46	[insert]				0	0	0	0	0	0	0	0	0	0	0	0	0	0	0	0
	47	[insert]				0	0	0	0	0	0	0	0	0	0	0	0	0	0	0	0
	48	[insert]				0	0	0	0	0	0	0	0	0	0	0	0	0	0	0	0
	49	[insert]				0	0	0	0	0	0	0	0	0	0	0	0	0	0	0	0
	50	[insert]				0	0	0	0	0	0	0	0	0	0	0	0	0	0	0	0
	51	[insert]				0	0	0	0	0	0	0	0	0	0	0	0	0	0	0	0
	52	[insert]				0	0	0	0	0	0	0	0	0	0	0	0	0	0	0	0
	53	[insert]				0	0	0	0	0	0	0	0	0	0	0	0	0	0	0	0
	54	[insert]				0	0	0	0	0	0	0	0	0	0	0	0	0	0	0	0
	55	[insert]				0	0	0	0	0	0	0	0	0	0	0	0	0	0	0	0
	56	[insert]				0	0	0	0	0	0	0	0	0	0	0	0	0	0	0	0
	57	[insert]				0	0	0	0	0	0	0	0	0	0	0	0	0	0	0	0
	58	[insert]				0	0	0	0	0	0	0	0	0	0	0	0	0	0	0	0
	59	[insert]				0	0	0	0	0	0	0	0	0	0	0	0	0	0	0	0
	60	[insert]				0	0	0	0	0	0	0	0	0	0	0	0	0	0	0	0
	61	[insert]				0	0	0	0	0	0	0	0	0	0	0	0	0	0	0	0
	62	[insert]				0	0	0	0	0	0	0	0	0	0	0	0	0	0	0	0
	63	[insert]				0	0	0	0	0	0	0	0	0	0	0	0	0	0	0	0
	64	[insert]				0	0	0	0	0	0	0	0	0	0	0	0	0	0	0	0
	65	[insert]				0	0	0	0	0	0	0	0	0	0	0	0	0	0	0	0
	66	[insert]				0	0	0	0	0	0	0	0	0	0	0	0	0	0	0	0
	67	[insert]				0	0	0	0	0	0	0	0	0	0	0	0	0	0	0	0
	68	[insert]				0	0	0	0	0	0	0	0	0	0	0	0	0	0	0	0
	69	[insert]				0	0	0	0	0	0	0	0	0	0	0	0	0	0	0	0
	70	[insert]				0	0	0	0	0	0	0	0	0	0	0	0	0	0	0	0
	71	[insert]				0	0	0	0	0	0	0	0	0	0	0	0	0	0	0	0
	72	[insert]				0	0	0	0	0	0	0	0	0	0	0	0	0	0	0	0
	73	[insert]				0	0	0	0	0	0	0	0	0	0	0	0	0	0	0	0
	74	[insert]				0	0	0	0	0	0	0	0	0	0	0	0	0	0	0	0
	75	[insert]				0	0	0	0	0	0	0	0	0	0	0	0	0	0	0	0
		TOTAL				0	0	0	0	0	0	0	0	0	0	0	0			0	0
																			USD $

## Sheet: Currency Codes
Code	Country / Currency Unit
AED	United Arab Emirates Dirham
AFN	Afghanistan Afghani
ALL	Albania Lek
AMD	Armenia Dram
ANG	Netherlands Antilles Guilder
AOA	Angola Kwanza
ARS	Argentina Peso
AUD	Australia Dollar
AWG	Aruba Guilder
AZN	Azerbaijan New Manat
BAM	Bosnia and Herzegovina Convertible Marka
BBD	Barbados Dollar
BDT	Bangladesh Taka
BGN	Bulgaria Lev
BHD	Bahrain Dinar
BIF	Burundi Franc
BMD	Bermuda Dollar
BND	Brunei Darussalam Dollar
BOB	Bolivia Boliviano
BRL	Brazil Real
BSD	Bahamas Dollar
BTN	Bhutan Ngultrum
BWP	Botswana Pula
BYR	Belarus Ruble
BZD	Belize Dollar
CAD	Canada Dollar
CDF	Congo/Kinshasa Franc
CHF	Switzerland Franc
CLP	Chile Peso
CNY	China Yuan Renminbi
COP	Colombia Peso
CRC	Costa Rica Colon
CUC	Cuba Convertible Peso
CUP	Cuba Peso
CVE	Cape Verde Escudo
CZK	Czech Republic Koruna
DJF	Djibouti Franc
DKK	Denmark Krone
DOP	Dominican Republic Peso
DZD	Algeria Dinar
EGP	Egypt Pound
ERN	Eritrea Nakfa
ETB	Ethiopia Birr
EUR	Euro Member Countries
FJD	Fiji Dollar
FKP	Falkland Islands (Malvinas) Pound
GBP	United Kingdom Pound
GEL	Georgia Lari
GGP	Guernsey Pound
GHS	Ghana Cedi
GIP	Gibraltar Pound
GMD	Gambia Dalasi
GNF	Guinea Franc
GTQ	Guatemala Quetzal
GYD	Guyana Dollar
HKD	Hong Kong Dollar
HNL	Honduras Lempira
HRK	Croatia Kuna
HTG	Haiti Gourde
HUF	Hungary Forint
IDR	Indonesia Rupiah
ILS	Israel Shekel
IMP	Isle of Man Pound
INR	India Rupee
IQD	Iraq Dinar
IRR	Iran Rial
ISK	Iceland Krona
JEP	Jersey Pound
JMD	Jamaica Dollar
JOD	Jordan Dinar
JPY	Japan Yen
KES	Kenya Shilling
KGS	Kyrgyzstan Som
KHR	Cambodia Riel
KMF	Comoros Franc
KPW	Korea (North) Won
KRW	Korea (South) Won
KWD	Kuwait Dinar
KYD	Cayman Islands Dollar
KZT	Kazakhstan Tenge
LAK	Laos Kip
LBP	Lebanon Pound
LKR	Sri Lanka Rupee
LRD	Liberia Dollar
LSL	Lesotho Loti
LYD	Libya Dinar
MAD	Morocco Dirham
MDL	Moldova Leu
MGA	Madagascar Ariary
MKD	Macedonia Denar
MMK	Myanmar (Burma) Kyat
MNT	Mongolia Tughrik
MOP	Macau Pataca
MRO	Mauritania Ouguiya
MUR	Mauritius Rupee
MVR	Maldives (Maldive Islands) Rufiyaa
MWK	Malawi Kwacha
MXN	Mexico Peso
MYR	Malaysia Ringgit
MZN	Mozambique Metical
NAD	Namibia Dollar
NGN	Nigeria Naira
NIO	Nicaragua Cordoba
NOK	Norway Krone
NPR	Nepal Rupee
NZD	New Zealand Dollar
OMR	Oman Rial
PAB	Panama Balboa
PEN	Peru Nuevo Sol
PGK	Papua New Guinea Kina
PHP	Philippines Peso
PKR	Pakistan Rupee
PLN	Poland Zloty
PYG	Paraguay Guarani
QAR	Qatar Riyal
RON	Romania New Leu
RSD	Serbia Dinar
RUB	Russia Ruble
RWF	Rwanda Franc
SAR	Saudi Arabia Riyal
SBD	Solomon Islands Dollar
SCR	Seychelles Rupee
SDG	Sudan Pound
SEK	Sweden Krona
SGD	Singapore Dollar
SHP	Saint Helena Pound
SLL	Sierra Leone Leone
SOS	Somalia Shilling
SPL*	Seborga Luigino
SRD	Suriname Dollar
STD	São Tomé and Príncipe Dobra
SVC	El Salvador Colon
SYP	Syria Pound
SZL	Swaziland Lilangeni
THB	Thailand Baht
TJS	Tajikistan Somoni
TMT	Turkmenistan Manat
TND	Tunisia Dinar
TOP	Tonga Pa'anga
TRY	Turkey Lira
TTD	Trinidad and Tobago Dollar
TVD	Tuvalu Dollar
TWD	Taiwan New Dollar
TZS	Tanzania Shilling
UAH	Ukraine Hryvnia
UGX	Uganda Shilling
USD	United States Dollar
UYU	Uruguay Peso
UZS	Uzbekistan Som
VEF	Venezuela Bolivar
VND	Viet Nam Dong
VUV	Vanuatu Vatu
WST	Samoa Tala
XAF	Communauté Financière Africaine (BEAC) CFA Franc BEAC
XCD	East Caribbean Dollar
XDR	International Monetary Fund (IMF) Special Drawing Rights
XOF	Communauté Financière Africaine (BCEAO) Franc
XPF	Comptoirs Français du Pacifique (CFP) Franc
YER	Yemen Rial
ZAR	South Africa Rand
ZMW	Zambia Kwacha
ZWD	Zimbabwe Dollar

## Sheet: Costing Summary
Costing Summary Sheet	Costing Summary Sheet
Use this worksheet to review the summary costs associated with health facility reporting, case investigation and reactive case detection	Use this worksheet to review the summary costs associated with health facility reporting, case investigation and reactive case detection
This worksheet contains two sections:	This worksheet contains two sections:
1. Location Overview	1. Location Overview
2. Data Outputs	2. Data Outputs
Use this section to review figures and tables of the data entered.	Use this section to review figures and tables of the data entered.
a. Table 1: Total costs for malaria and Case Investigation/Reactive Case Detection activities by category	a. Table 1: Total costs for malaria and Case Investigation/Reactive Case Detection activities by category
b. Figure 1: Monthly costs for commodities, services or other	b. Figure 1: Monthly costs for commodities, services or other
All sections in this worksheet will automatically populate. You do not need to do anything.	All sections in this worksheet will automatically populate. You do not need to do anything.
1. Location Overview	1. Location Overview
Check that this worksheet is displaying correct information. If not, return to the 'Template Setup' worksheet and choose the correct district.	Check that this worksheet is displaying correct information. If not, return to the 'Template Setup' worksheet and choose the correct district.
District:	District:
Province:	Province:
Year:	Year:
CI - case investigation; RACD - reactive case detection
2. Data Outputs	2. Data Outputs
a. Table 1: Total costs for malaria and CI/RACD activities by category	a. Table 1: Total costs for malaria and CI/RACD activities by category
Total costs for malaria and CI/RACD activities by category		Total costs for malaria and CI/RACD activities by category	Total costs for malaria and CI/RACD activities by category
		Malaria	CI/RACD specific
Personnel	Personnel	0	0
Commodities	Commodities	0	0
Services	Services	0	0
Other	Other	0	0
Malaria	CI - case investigation; RACD - reactive case detection
CI/RACD specific
b. Figure 1: Monthly costs for commodities, services or other	b. Figure 1: Monthly costs for commodities, services or other
Category	Category	January	February	March	April	May	June	July	August	September	October	November	December	TOTAL
January	Commodities	0	0	0	0	0	0	0	0	0	0	0	0	0
February	Services	0	0	0	0	0	0	0	0	0	0	0	0	0
March	Other	0	0	0	0	0	0	0	0	0	0	0	0	0
April
May
June
July
August
September
October
November
December
TOTAL

## Sheet: Costing Review
Costing Review Sheet	Costing Review Sheet
Use this worksheet to review the completeness of the cost data entered in the previous data entry worksheets.	Use this worksheet to review the completeness of the cost data entered in the previous data entry worksheets.
This worksheet contains two sections:	This worksheet contains two sections:
1. Location Overview	1. Location Overview
2. Data Outputs	2. Data Outputs
Use this section to review figures and tables of the data entered.	Use this section to review figures and tables of the data entered.
a. Table: Total costs for malaria and CI/RACD personnel	a. Table: Total costs for malaria and CI/RACD personnel
b. Table: Total costs for commodities, services or other	b. Table: Total costs for commodities, services or other
All sections in this worksheet will automatically populate. You do not need to do anything.	All sections in this worksheet will automatically populate. You do not need to do anything.
1. Location Overview	1. Location Overview
Check that this worksheet is displaying correct information. If not, return to the 'Template Setup' worksheet and choose the correct district.	Check that this worksheet is displaying correct information. If not, return to the 'Template Setup' worksheet and choose the correct district.
District:	District:
Province:	Province:
Year:	Year:
2. Data Outputs	2. Data Outputs
a. Personnel	a. Personnel
CI - case investigation; RACD - reactive case detection	CI - case investigation; RACD - reactive case detection
Complete					Compensation for malaria activities
		Health Facility ID number	Facility type	Job title of person	All malaria	CI/ RACD	Complete
	1				0	0	No
	2				0	0	No
	3				0	0	No
	4				0	0	No
	5				0	0	No
	6				0	0	No
	7				0	0	No
	8				0	0	No
	9				0	0	No
	10				0	0	No
	11				0	0	No
	12				0	0	No
	13				0	0	No
	14				0	0	No
	15				0	0	No
	16				0	0	No
	17				0	0	No
	18				0	0	No
	19				0	0	No
	20				0	0	No
	21				0	0	No
	22				0	0	No
	23				0	0	No
	24				0	0	No
	25				0	0	No
	26				0	0	No
	27				0	0	No
	28				0	0	No
	29				0	0	No
	30				0	0	No
	31				0	0	No
	32				0	0	No
	33				0	0	No
	34				0	0	No
	35				0	0	No
	36				0	0	No
	37				0	0	No
	38				0	0	No
	39				0	0	No
	40				0	0	No
b. Commodities, Services & Other	b. Commodities, Services & Other
CI - case investigation; RACD - reactive case detection	CI - case investigation; RACD - reactive case detection
					Total allocated
		Item	Category	Description	CI / RACD	Other malaria activities	Complete
	1	Office supplies	Commodities	pencils, pens, paper	0	0	No
	2	Glass slides	Commodities		0	0	No
	3	Blood lancets	Commodities		0	0	No
	4	Alcohol (70%)	Commodities		0	0	No
	5	Cotton wool	Commodities		0	0	No
	6	Giemsa stain	Commodities		0	0	No
	7	Oil immersion	Commodities		0	0	No
	8	methyl alcohol	Commodities		0	0	No
	9	rapid diagnostic tests	Commodities		0	0	No
	10	supplies bag	Commodities		0	0	No
	11	Vehicle fuel	Commodities		0	0	No
	12	gloves (size S)	Commodities		0	0	No
	13	gloves (size M)	Commodities		0	0	No
	14	gloves (size L)	Commodities		0	0	No
	15	trash bag	Commodities		0	0	No
	16	tissue paper	Commodities		0	0	No
	17	Bulb 60 W	Commodities		0	0	No
	18	Bulb 25 W	Commodities		0	0	No
	19	Sanitary mask	Commodities		0	0	No
	20	timer	Commodities		0	0	No
	21	[insert]			0	0	No
	22	[insert]			0	0	No
	23	[insert]			0	0	No
	24	[insert]			0	0	No
	25	[insert]			0	0	No
	26	[insert]			0	0	No
	27	[insert]			0	0	No
	28	[insert]			0	0	No
	29	[insert]			0	0	No
	30	[insert]			0	0	No
	31	[insert]			0	0	No
	32	[insert]			0	0	No
	33	[insert]			0	0	No
	34	[insert]			0	0	No
	35	[insert]			0	0	No
	36	[insert]			0	0	No
	37	[insert]			0	0	No
	38	[insert]			0	0	No
	39	[insert]			0	0	No
	40	[insert]			0	0	No
	41	[insert]			0	0	No
	42	[insert]			0	0	No
	43	[insert]			0	0	No
	44	[insert]			0	0	No
	45	[insert]			0	0	No
	46	[insert]			0	0	No
	47	[insert]			0	0	No
	48	[insert]			0	0	No
	49	[insert]			0	0	No
	50	[insert]			0	0	No
	51	[insert]			0	0	No
	52	[insert]			0	0	No
	53	[insert]			0	0	No
	54	[insert]			0	0	No
	55	[insert]			0	0	No
	56	[insert]			0	0	No
	57	[insert]			0	0	No
	58	[insert]			0	0	No
	59	[insert]			0	0	No
	60	[insert]			0	0	No
	61	[insert]			0	0	No
	62	[insert]			0	0	No
	63	[insert]			0	0	No
	64	[insert]			0	0	No
	65	[insert]			0	0	No
	66	[insert]			0	0	No
	67	[insert]			0	0	No
	68	[insert]			0	0	No
	69	[insert]			0	0	No
	70	[insert]			0	0	No
	71	[insert]			0	0	No
	72	[insert]			0	0	No
	73	[insert]			0	0	No
	74	[insert]			0	0	No
	75	[insert]			0	0	No
		TOTAL			0	0

## Sheet: currency_codes
Country and Currency	Currency Code
Albania Lek	ALL
Afghanistan Afghani	AFN
Argentina Peso	ARS
Aruba Guilder	AWG
Australia Dollar	AUD
Azerbaijan New Manat	AZN
Bahamas Dollar	BSD
Barbados Dollar	BBD
Belarus Ruble	BYR
Belize Dollar	BZD
Bermuda Dollar	BMD
Bolivia Bolíviano	BOB
Bosnia and Herzegovina Convertible Marka	BAM
Botswana Pula	BWP
Bulgaria Lev	BGN
Brazil Real	BRL
Brunei Darussalam Dollar	BND
Cambodia Riel	KHR
Canada Dollar	CAD
Cayman Islands Dollar	KYD
Chile Peso	CLP
China Yuan Renminbi	CNY
Colombia Peso	COP
Costa Rica Colon	CRC
Croatia Kuna	HRK
Cuba Peso	CUP
Czech Republic Koruna	CZK
Denmark Krone	DKK
Dominican Republic Peso	DOP
East Caribbean Dollar	XCD
Egypt Pound	EGP
El Salvador Colon	SVC
Euro Member Countries	EUR
Falkland Islands (Malvinas) Pound	FKP
Fiji Dollar	FJD
Ghana Cedi	GHS
Gibraltar Pound	GIP
Guatemala Quetzal	GTQ
Guernsey Pound	GGP
Guyana Dollar	GYD
Honduras Lempira	HNL
Hong Kong Dollar	HKD
Hungary Forint	HUF
Iceland Krona	ISK
India Rupee	INR
Indonesia Rupiah	IDR
Iran Rial	IRR
Isle of Man Pound	IMP
Israel Shekel	ILS
Jamaica Dollar	JMD
Japan Yen	JPY
Jersey Pound	JEP
Kazakhstan Tenge	KZT
Korea (North) Won	KPW
Korea (South) Won	KRW
Kyrgyzstan Som	KGS
Laos Kip	LAK
Lebanon Pound	LBP
Liberia Dollar	LRD
Macedonia Denar	MKD
Malaysia Ringgit	MYR
Mauritius Rupee	MUR
Mexico Peso	MXN
Mongolia Tughrik	MNT
Mozambique Metical	MZN
Namibia Dollar	NAD
Nepal Rupee	NPR
Netherlands Antilles Guilder	ANG
New Zealand Dollar	NZD
Nicaragua Cordoba	NIO
Nigeria Naira	NGN
Korea (North) Won	KPW
Norway Krone	NOK
Oman Rial	OMR
Pakistan Rupee	PKR
Panama Balboa	PAB
Paraguay Guarani	PYG
Peru Sol	PEN
Philippines Peso	PHP
Poland Zloty	PLN
Qatar Riyal	QAR
Romania New Leu	RON
Russia Ruble	RUB
Saint Helena Pound	SHP
Saudi Arabia Riyal	SAR
Serbia Dinar	RSD
Seychelles Rupee	SCR
Singapore Dollar	SGD
Solomon Islands Dollar	SBD
Somalia Shilling	SOS
South Africa Rand	ZAR
Korea (South) Won	KRW
Sri Lanka Rupee	LKR
Sweden Krona	SEK
Switzerland Franc	CHF
Suriname Dollar	SRD
Syria Pound	SYP
Taiwan New Dollar	TWD
Thailand Baht	THB
Trinidad and Tobago Dollar	TTD
Turkey Lira	TRY
Tuvalu Dollar	TVD
Ukraine Hryvnia	UAH
United Kingdom Pound	GBP
United States Dollar	USD
Uruguay Peso	UYU
Uzbekistan Som	UZS
Venezuela Bolivar	VEF
Viet Nam Dong	VND
Yemen Rial	YER
Zimbabwe Dollar	ZWD
