# Supplementary material for: Piloting a programme tool to evaluate malaria case investigation and reactive case detection activities: results from 3 settings in the Asia Pacific
Source: Malar J. 2017 Aug 22;16:347. doi: 10.1186/s12936-017-1991-9 (PMC5568298; doi:10.1186/s12936-017-1991-9)
Supplement: Supplementary file 6 — Additional file 6. Module 3 results—questionnaire responses for the 3 pilot settings. [file 12936_2017_1991_MOESM6_ESM.xlsx]

## Sheet: Questionnaire supplement
Country	Province	District/county	Q1: what is the policy for conducting a case investigation?	Q1: Please specify	Q2: When doing a case investigation, which of the following best describes how you make an appointment with that index case?	Q3.a: What do you do if the index case is not home when you visit? (Circle all that apply) - Visit a second time	Q3.b telephone for appointment	Q3.c mark as imported	Q3.d mark as not found	Q3.e do not re-visit	Q3.f inform village volunteer/ midwife	Q3.g Other	Q4.a: What time of day do you normally investigate cases? (Circle all that apply) - Right after case detected at health facility	Q4.b: before 8am	Q4.c: between 8-12noon	Q4.d: between 12-5pm	Q4.e: after 5pm	Q4.f: weekends	Q4.g: whenever team available	Q5.a: What information do you use to determine if an index case is imported or local? - case has traveled to another endemic area (village)	Q5.b: district	Q5.c: province	Q5.d: region	Q5.e: country	Q5.f: Any above	Q5.g: Other - specify	Q6.a: If all cases are not investigated, what are the main reasons these cases are not investigated? (imported)	Q6.b: outside district	Q6.c: person not found	Q6.d: not enough staff/resources	Q6.e: daily cross border	Q6.f: not applicable - investigate all cases	Q6.g: Other - specify	Q7: What are some of the challenges in conducting case investigation?	Q8: Do you screen household members of the index case?	Q8.a: If sometimes, explain	Q9: When screening household members during RACD do you screen?	Q10.a: What do you do if someone from the household of the index case is not home and you cannot screen them? - revisit later that day or subsequent day	Q10.b: schedule appointment	Q10.c: do not return	Q10.d: Other - please specify	Q11: How often do you screen neighbors of the index case in the community?	Q12: What triggers screening in the community?	Q13: Do you screen a minimum number of households around a positive index case?	Q13.a: specify the number of households screened	Q14: Do you screen a minimum number of people around a positive index case?	Q14.a: specify the number of people screened	Q15: Do you screen a minimum geographic radius around a positive index case?	Q15.a: specify the numbers of meters (m) radius
Thailand	Ranong	Meuang	All indigenous and imported cases		Telephone the case	Visit a second time: later that day or on a subsequent day	Telephone to schedule an appointment						Right after case detected at health facility							Travel outside of village	Travel outside district	Travel outside of province	Travel outside of region	Travel outside of country	Any above	Presence of malaria vector					Daily cross border case	Not applicable – we investigate every case			Always		All household members (asymptomatic and febrile cases)	Visit a second time: later that day or on a subsequent day	Telephone to schedule an appointment		Inform volunteers to make appointment with the household members	Always	Local cases only	Yes	50	Yes	70	Yes	3000 m
Thailand	Ranong	La-Un	All indigenous and imported cases		No communication - go to the case residence to see if he or she is home	Visit a second time: later that day or on a subsequent day								Before 8am			After 5pm			Travel outside of village	Travel outside district	Travel outside of province	Travel outside of region	Travel outside of country	Any above					Not enough staff/resources	Daily cross border case		Case was detected in other health facilities	malaria personnel shortage; language barriers with cross-border migrants from Myanmar								Sometimes	Local cases only	No	0	Yes	70	Yes	1000 m
Thailand	Ranong	La-Un	Other - please specify	Patient's medical history with malaria - not just the clinical malaria signs	No communication - go to the case residence to see if he or she is home	Visit a second time: later that day or on a subsequent day	Telephone to schedule an appointment				Inform volunteers to make appointment with the case				Between 8am-12noon	Between 12noon-5pm												It is outside of my district			Daily cross border case		Case was notified too late		Never		We do not screen household members of a positive case	Visit a second time: later that day or on a subsequent day			Inform volunteers to make appointment with the household members	Always					70
Thailand	Ranong	Kraburi	All indigenous and imported cases		Telephone the case	Visit a second time: later that day or on a subsequent day	Telephone to schedule an appointment				Inform volunteers to make appointment with the case								Whenever the team is available	Travel outside of village	Travel outside district	Travel outside of province	Travel outside of region	Travel outside of country	Any above	Presence of malaria vector					Daily cross border case		Case was detected in other health facilities	remote areas along border								Sometimes	Both local and imported cases	Yes	20	Yes	70	Yes	2000 m
Thailand	Ranong	Kraburi	All indigenous and imported cases		Telephone the case	Visit a second time: later that day or on a subsequent day	Telephone to schedule an appointment			We do not re-visit the index case	Inform volunteers to make appointment with the case		Right after case detected at malaria clinics	Before 8am	Between 8am-12noon	Between 12noon-5pm	After 5pm	Weekends							Any above	Presence of malaria vector			The person could not be found		Daily cross border case	Not applicable – we investigate every case	Case was in a remote area and unable to access	1. สื่อสารไม่เข้าใจ / 2. ผู้ป่วยให้ข้อมูลไม่ตรงกับความจริง	Always		Febrile only	Visit a second time: later that day or on a subsequent day	Telephone to schedule an appointment		Inform volunteers to make appointment with the household members	Always					70
Thailand	Ranong	Kapoe	All indigenous and imported cases		Telephone the case	Visit a second time: later that day or on a subsequent day	Telephone to schedule an appointment						Right after case detected at malaria clinics							Travel outside of village	Travel outside district	Travel outside of province	Travel outside of region	Travel outside of country	Any above	Presence of malaria vector					Daily cross border case	Not applicable – we investigate every case			Always		All household members (asymptomatic and febrile cases)		Telephone to schedule an appointment		Inform volunteers to make appointment with the household members	Always	Both local and imported cases	Yes	30	Yes	70	No	0
Thailand	Ranong	Kapoe	All indigenous and imported cases		No communication - go to the case residence to see if he or she is home	Visit a second time: later that day or on a subsequent day							Right after case detected at malaria clinics	Before 8am	Between 8am-12noon	Between 12noon-5pm	After 5pm	Weekends		Travel outside of village	Travel outside district	Travel outside of province	Travel outside of region	Travel outside of country	Any above							Not applicable – we investigate every case			Always		All household members (asymptomatic and febrile cases)	Visit a second time: later that day or on a subsequent day				Always	Both local and imported cases	Yes	35	Yes	70	Yes	1000 m
Thailand	Ranong	Kapoe	All indigenous and imported cases		Telephone the case	Visit a second time: later that day or on a subsequent day							Right after case detected at malaria clinics																		Daily cross border case											Sometimes	Local cases only
Thailand	Ranong	Kraburi	All indigenous and imported cases		No communication - go to the case residence to see if he or she is home	Visit a second time: later that day or on a subsequent day			We mark the case as “not found”						Between 8am-12noon	Between 12noon-5pm					Travel outside district	Travel outside of province	Travel outside of region	Travel outside of country							Daily cross border case	Not applicable – we investigate every case	Case was notified too late	language barriers with cross-border migrants; remote border areas	Always		All household members (asymptomatic and febrile cases)					Always	Both local and imported cases	No	0	No	0	Yes	2000 m
Thailand	Ranong	Kraburi	All indigenous and imported cases		No communication - go to the case residence to see if he or she is home	Visit a second time: later that day or on a subsequent day							Right after case detected at malaria clinics										Travel outside of region	Travel outside of country				It is outside of my district			Daily cross border case		Incomplete patient Information		Always		All household members (asymptomatic and febrile cases)	Visit a second time: later that day or on a subsequent day				Always	Both local and imported cases	No	0	No	0	No	0
Thailand	Ranong	Kraburi	All indigenous and imported cases		No communication - go to the case residence to see if he or she is home	Visit a second time: later that day or on a subsequent day							Right after case detected at malaria clinics										Travel outside of region	Travel outside of country				It is outside of my district			Daily cross border case		Incomplete patient Information		Always		All household members (asymptomatic and febrile cases)	Visit a second time: later that day or on a subsequent day				Always		No	0	No	0	No	0
Thailand	Ranong	Kraburi	All indigenous and imported cases		No communication - go to the case residence to see if he or she is home	Visit a second time: later that day or on a subsequent day							Right after case detected at malaria clinics										Travel outside of region	Travel outside of country				It is outside of my district			Daily cross border case		Incomplete patient Information		Always		All household members (asymptomatic and febrile cases)	Visit a second time: later that day or on a subsequent day				Always	Both local and imported cases	No	0	No	0	No	0
Thailand	Ranong	Kraburi	All indigenous and imported cases		No communication - go to the case residence to see if he or she is home	Visit a second time: later that day or on a subsequent day					Inform volunteers to make appointment with the case		Right after case detected at malaria clinics															It is outside of my district	The person could not be found		Daily cross border case											Sometimes
Thailand	Ranong	Kraburi	All indigenous and imported cases		No communication - go to the case residence to see if he or she is home	Visit a second time: later that day or on a subsequent day							Right after case detected at malaria clinics								Travel outside district	Travel outside of province	Travel outside of region	Travel outside of country				It is outside of my district			Daily cross border case		Incomplete patient Information		Never		We do not screen household members of a positive case	Visit a second time: later that day or on a subsequent day				Always	Both local and imported cases	Yes	30	Yes	70	Yes	5000 m
Thailand	Ranong	Meuang	All indigenous and imported cases		Telephone the case	Visit a second time: later that day or on a subsequent day	Telephone to schedule an appointment						Right after case detected at malaria clinics							Travel outside of village	Travel outside district	Travel outside of province	Travel outside of region	Travel outside of country	Any above	Presence of malaria vector					Daily cross border case	Not applicable – we investigate every case			Always		All household members (asymptomatic and febrile cases)	Visit a second time: later that day or on a subsequent day	Telephone to schedule an appointment			Always		Yes	30	Yes	70	Yes	3000 m
China	Jiangsu	Donghai county CDC	All indigenous and imported cases		Telephone the case	Visit a second time: later that day or on a subsequent day	Telephone to schedule an appointment												Whenever team is available				Travel outside of region	Travel outside of country								not applicable - we investigate all cases		1. Some of floating cases went somewhere frequently and it' difficult to determine. / 2. The most accompanies of imported cases came from other provinces and when came back to China, it's difficult to follow up and survey. Because their mobile phone number were out of service due to foreign number. / 3. The residents who live in city don't like to IRS.	Always		All household members (asymptomatic and febrile cases)		Telephone to schedule an appointment			Always	Both local and imported cases	Yes	15	Yes	60	Yes	50 m
China	Jiangsu	Hanjiang county CDC	All indigenous and imported cases		Telephone the case		Telephone to schedule an appointment										after 5pm						Travel outside of region									not applicable - we investigate all cases		there is no difficulty.	sometimes	all malaria cases conducted screen except for pf cases.	All household members (asymptomatic and febrile cases)		Telephone to schedule an appointment			Sometimes	Both local and imported cases	Yes	10	No		Yes	50 m
China	Jiangsu	Jintan county CDC	All indigenous and imported cases		Telephone the case		Telephone to schedule an appointment												whenever team avail				Travel outside of region	Travel outside of country								not applicable - we investigate all cases		there is no difficulty.	sometimes	cases are not pf plasmodium.	All household members (asymptomatic and febrile cases)	Visit a second time: later that day or on a subsequent day				Sometimes	Both local and imported cases	No		No		Yes	1000 m
China	Jiangsu	Hai'an county CDC	All indigenous and imported cases		No communication - go to the index residence to see if he or she is home							We can complete the case investigation at the county hospital							whenever team avail					Travel outside of country								not applicable - we investigate all cases		1. Some imported cases can't remember of illness and treatment history clearly. / 2. Some accompanies of imported cases are loss to follow up.	Always		All household members (asymptomatic and febrile cases)		Telephone to schedule an appointment			Always	Both local and imported cases			No		No
China	Jiangsu	Huai'an district CDC	All indigenous and imported cases		Telephone the case	Visit a second time: later that day or on a subsequent day	Telephone to schedule an appointment												whenever team avail			Travel outside of province	Travel outside of region	Travel outside of country								not applicable - we investigate all cases		Firstly, IRS is not easy to conduct for the residents. Because they think insecticide is poisonous and it will be harmful to environment. Secondly, living condition are improving and there are doors and screen window in houses. there is on need to conduct.	Always		All household members (asymptomatic and febrile cases)	Visit a second time: later that day or on a subsequent day	Telephone to schedule an appointment			Always	Both local and imported cases	No		No		Yes	100 m
China	Jiangsu	Jingjiang county CDC	All indigenous and imported cases		Telephone the case		Telephone to schedule an appointment							before 8am									Travel outside of region	Travel outside of country				It is outside of my district				not applicable - we investigate all cases		Some patients are due to the ideological concerns and limited ability to express. they can't describe fully and hesitate to talk about labor corporation.	Always		All household members (asymptomatic and febrile cases)		Telephone to schedule an appointment			Always	Both local and imported cases	Yes	5	No		Yes	100 m
China	Jiangsu	Baoying county CDC	All indigenous and imported cases		Telephone the case		Telephone to schedule an appointment												whenever team avail				Travel outside of region	Travel outside of country								not applicable - we investigate all cases		1. The information of case reporting system isn't complete occasionally. / 2. Compliance of patients is low and due to more floating of population, we can't find them.	sometimes	blood test for fever patients within 2 weeks	Febrile cases only		Telephone to schedule an appointment			Sometimes	Both local and imported cases	No		No		Yes	150 m
China	Jiangsu	Sheyang county CDC	All indigenous and imported cases		Telephone the case		Telephone to schedule an appointment							Before 8am	Between 8am-12noon								Travel outside of region	Travel outside of country				It is outside of my district	The person could not be found					there is no difficulty.	Always		All household members (asymptomatic and febrile cases)	Visit a second time: later that day or on a subsequent day				Always	Both local and imported cases	No		Yes	200	No
China	Jiangsu	Haimen county CDC	All indigenous and imported cases		Telephone the case		Telephone to schedule an appointment												whenever team avail				Travel outside of region	Travel outside of country								not applicable - we investigate all cases		there is no difficulty.	Never							Never	Both local and imported cases			No
China	Jiangsu	Xuyi county CDC	Imported cases only		Telephone the case	Visit a second time: later that day or on a subsequent day	Telephone to schedule an appointment							Before 8am	Between 8am-12noon						Travel outside district	Travel outside of province	Travel outside of region	Travel outside of country			It is an imported case	It is outside of my district	The person could not be found					there is no difficulty.	Always		Febrile cases only		Telephone to schedule an appointment			Always	Both local and imported cases	Yes	10	No		Yes	200 m
Indonesia	Aceh	Aceh Timur	All indigenous and imported cases		Telephone the index case				Mark the case "not found"						Between 8am-12noon											Primary health center work area			The person is not found						Sometimes - Please explain	availibility	Febrile cases only			We do not return		Sometimes	Both local and imported cases	Yes	50	Yes	60-70	Yes	100 m
Indonesia	Aceh	Aceh Timur	All indigenous and imported cases								Ask village midwife				Between 8am-12noon					Travel outside of village												Not applicable - we investigate every case			Sometimes - Please explain	availibility	All household members (asymptomatic and febrile)				Ask village midwive to take blood smear from household members if fever	Always	Both local and imported cases	Yes	20	Yes	20	Yes	500 m
Indonesia	Aceh	Aceh Timur	All indigenous and imported cases			Revisit later that day or subsequent day					Ask village midwife				Between 8am-12noon						Travel outside district											Not applicable - we investigate every case			Sometimes - Please explain	availibility	All household members (asymptomatic and febrile)			We do not return		Sometimes	Local cases only	No		No		Yes	500 m
Indonesia	Aceh	Aceh Timur	All indigenous and imported cases		No communication - go to index case residence	Revisit later that day or subsequent day									Between 8am-12noon						Travel outside district											Not applicable - we investigate every case			Always		All household members (asymptomatic and febrile)		Schedule an appt with househould members to return			Always	Both local and imported cases	No		No		Yes	500 m
Indonesia	Aceh	Aceh Timur	All indigenous and imported cases		Telephone the index case										Between 8am-12noon											Primary health center work area							Staff is new, not yet train		Always		All household members (asymptomatic and febrile)	Revisit later that day or subsequent day				Sometimes	Both local and imported cases	Yes	10	no	10	Yes	100 m
Indonesia	Aceh	Aceh Timur	All indigenous and imported cases		Telephone the index case										Between 8am-12noon	Between 12noon-5pm										Primary health center work area						Not applicable - we investigate every case			Sometimes - Please explain	adult, baby/child is not taken	All household members (asymptomatic and febrile)				Ask household member to come primary health center to take blood smear	Sometimes	Both local and imported cases	No		No		Yes	500 m
Indonesia	Aceh	Aceh Timur	Other	local and import, but case from neighbor phc will be refered to respective HCs	No communication - go to index case residence							ask neighbor to tell patient to visit primary health centers			Between 8am-12noon	Between 12noon-5pm										Primary health center work area							case from neighbor health center		Sometimes - Please explain	availibility and willingness	All household members (asymptomatic and febrile)				Ask household member to come primary health center to take blood smear, but rarely come	Sometimes	Both local and imported cases	No		No		yes	200 m
Indonesia	Aceh	Bireun	All indigenous and imported cases		No communication - go to index case residence					Do not revisit		Interview other member of index case household			Between 8am-12noon	Between 12noon-5pm					Travel outside district					Primary health center work area		It is outside the district	The person is not found					Index case is not found	Sometimes - Please explain	depend on availibility of HH members	Febrile cases only			We do not return		Sometimes	Both local and imported cases	Yes	10	No		Yes	500 m
Indonesia	Aceh	Bireun	All indigenous and imported cases		No communication - go to index case residence	Revisit later that day or subsequent day					Ask village midwife				Between 8am-12noon	Between 12noon-5pm					Travel outside district					Primary health center work area		It is outside the district	The person is not found					No challenges	Sometimes - Please explain	depend on availibility of HH members	Febrile cases only			We do not return		Sometimes	Both local and imported cases	No		No		Yes	500 m
Indonesia	Aceh	Bireun	All indigenous and imported cases		No communication - go to index case residence					Do not revisit		Interview index case at primary health center after diagnosed as malaria			Between 8am-12noon						Travel outside district					Primary health center work area		It is outside the district	The person is not found					Patient and people awareness on malaria is limited	Never							Never
Indonesia	Aceh	Bireun	All indigenous and imported cases							Do not revisit	Ask village midwife				Between 8am-12noon						Travel outside district					Primary health center work area		It is outside the district	The person is not found					No challenges	Never							Never
Indonesia	Aceh	Sabang	All indigenous and imported cases		No communication - go to index case residence	Revisit later that day or subsequent day	Telephone to schedule an appointment								Between 8am-12noon		After 5pm			Travel outside of village	Travel outside district	Travel outside of province	Travel outside of region							Not enough staff/resources				no technical and social challenges on CI	Always		All household members (asymptomatic and febrile)	Revisit later that day or subsequent day	Schedule an appt with househould members to return			Always	Both local and imported cases	No		No		Yes	500 m
Indonesia	Aceh	Sabang	All indigenous and imported cases		Telephone the index case	Revisit later that day or subsequent day								Before 8am						Travel outside of village	Travel outside district	Travel outside of province	Travel outside of region									Not applicable - we investigate every case		no technical and social challenges on CI	Always		All household members (asymptomatic and febrile)		Schedule an appt with househould members to return			Always	Both local and imported cases	No		No		No
Indonesia	Aceh	Sabang	All indigenous and imported cases		Telephone the index case	Revisit later that day or subsequent day	Telephone to schedule an appointment								Between 8am-12noon			weekends	Whenever the team is available	Travel outside of village	Travel outside district	Travel outside of province	Travel outside of region						The person is not found	Not enough staff/resources				not enough staff/resource	Always		Febrile cases only	Revisit later that day or subsequent day	Schedule an appt with househould members to return			Sometimes	Both local and imported cases	No		No		No
Indonesia	Aceh	Sabang	All indigenous and imported cases		Telephone the index case	Revisit later that day or subsequent day	Telephone to schedule an appointment								Between 8am-12noon					Travel outside of village							It is an imported case		The person is not found					no technical and social challenges on CI	Always		All household members (asymptomatic and febrile)		Schedule an appt with househould members to return			Always	Both local and imported cases	Yes		No		Yes	500 m
Indonesia	Aceh	Sabang	All indigenous and imported cases		Telephone the index case	Revisit later that day or subsequent day	Telephone to schedule an appointment								Between 8am-12noon	Between 12noon-5pm					Travel outside district	Travel outside of province		Travel outside of country			It is an imported case		The person is not found					no technical and social challenges on CI	Always		All household members (asymptomatic and febrile)	Revisit later that day or subsequent day	Schedule an appt with househould members to return			Always	Both local and imported cases	No		no		Yes	500 m
Indonesia	Aceh	Sabang	All indigenous and imported cases		Telephone the index case	Revisit later that day or subsequent day	Telephone to schedule an appointment								Between 8am-12noon			weekends	Whenever the team is available	Travel outside of village	Travel outside district	Travel outside of province	Travel outside of region									Not applicable - we investigate every case		no technical and social challenges on CI	Always		All household members (asymptomatic and febrile)	Revisit later that day or subsequent day	Schedule an appt with househould members to return			Always	Both local and imported cases	No		No		Yes	500 m
Indonesia	Aceh	Banda Aceh	All indigenous and imported cases		Telephone the index case										Between 12noon-5pm						Travel outside district											Not applicable - we investigate every case		No technical and operational challenge	Sometimes - Please explain	availibility	Febrile cases only				Ask index case whether there is people with fever or not	Sometimes	Local cases only	Yes	20	No		Yes	100 m
Indonesia	Aceh	Banda Aceh	All indigenous and imported cases		No communication - go to index case residence							contact index case family member							Whenever the team is available		Travel outside district												address is unclear	No specific budget allocated for CI, CI was conducted together with other disease surveillance	Never							Never
Indonesia	Aceh	Aceh Besar	All indigenous and imported cases		Telephone the index case	Revisit later that day or subsequent day	Telephone to schedule an appointment		Mark the case "not found"						Between 8am-12noon				Whenever the team is available	Travel outside of village	Travel outside district	Travel outside of province		Travel outside of country					The person is not found					PHC staff did not write interview result, they did verbally, malaria case didn't provide clear home address	Sometimes - Please explain	availibility	Febrile cases only			We do not return		Sometimes	Both local and imported cases	Yes	50	Yes	10	Yes	100 m
Indonesia	Aceh	Aceh Besar	Local cases only		No communication - go to index case residence	Revisit later that day or subsequent day			Mark the case "not found"	Do not revisit	Ask village midwife				Between 8am-12noon				Whenever the team is available	Travel outside of village	Travel outside district	Travel outside of province		Travel outside of country								Not applicable - we investigate every case		PHC staff did not write interview result, no technical and social challenges on CI	Sometimes - Please explain	availibility	All household members (asymptomatic and febrile)		Schedule an appt with househould members to return			Always	Both local and imported cases	Yes	20	Yes	20	Yes	500 m
Indonesia	Aceh	Aceh Besar	All indigenous and imported cases		No communication - go to index case residence	Revisit later that day or subsequent day	Telephone to schedule an appointment			Do not revisit	Ask village midwife				Between 8am-12noon		After 5pm	weekends		Travel outside of village	Travel outside district	Travel outside of province		Travel outside of country								Not applicable - we investigate every case		PHC staff did not write interview result, no technical and social challenges on CI	Sometimes - Please explain	availibility	All household members (asymptomatic and febrile)			We do not return		Sometimes	Local cases only	No		No		Yes	100 m
Indonesia	Aceh	Aceh Besar	Local cases only		No communication - go to index case residence	Revisit later that day or subsequent day	Telephone to schedule an appointment			Do not revisit					Between 8am-12noon			weekends	Whenever the team is available	Travel outside of village	Travel outside district	Travel outside of province		Travel outside of country								Not applicable - we investigate every case		no technical and social challenges on CI	Always		All household members (asymptomatic and febrile)		Schedule an appt with househould members to return			Always	Both local and imported cases	No		No		Yes	100 m
Indonesia	Aceh	Aceh Besar	All indigenous and imported cases		Telephone the index case	Revisit later that day or subsequent day	Telephone to schedule an appointment			Do not revisit					Between 8am-12noon	Between 12noon-5pm		weekends		Travel outside of village	Travel outside district	Travel outside of province		Travel outside of country				It is outside the district	The person is not found	Not enough staff/resources				no technical and social challenges on CI	Always		All household members (asymptomatic and febrile)	Revisit later that day or subsequent day				Sometimes	Both local and imported cases	Yes	12	Yes	10	Yes	100 m
Indonesia	Aceh	Aceh Besar	All indigenous and imported cases		Telephone the index case	Revisit later that day or subsequent day	Telephone to schedule an appointment			Do not revisit					Between 8am-12noon			weekends	Whenever the team is available	Travel outside of village	Travel outside district	Travel outside of province		Travel outside of country				It is outside the district						no technical and social challenges on CI	Always		Febrile cases only	Revisit later that day or subsequent day				Always	Both local and imported cases	Yes	20	No		Yes	100 m
Indonesia	Aceh	Aceh Besar	All indigenous and imported cases		Telephone the index case	Revisit later that day or subsequent day	Telephone to schedule an appointment			Do not revisit					Between 8am-12noon			weekends	Whenever the team is available	Travel outside of village	Travel outside district	Travel outside of province		Travel outside of country					The person is not found					no technical and social challenges on CI	Always		Febrile cases only			We do not return		Sometimes	Both local and imported cases	No		No		Yes	100 m
Indonesia	Aceh	Aceh Besar	All indigenous and imported cases		Telephone the index case	Revisit later that day or subsequent day	Telephone to schedule an appointment			Do not revisit					Between 8am-12noon					Travel outside of village	Travel outside district	Travel outside of province		Travel outside of country					The person is not found					no technical and social challenges on CI	Always		Febrile cases only			We do not return		Always	Local cases only	Yes	20	No		Yes	100 m
Indonesia	Aceh	Aceh Besar	All indigenous and imported cases		Telephone the index case	Revisit later that day or subsequent day	Telephone to schedule an appointment			Do not revisit					Between 8am-12noon	Between 12noon-5pm		weekends		Travel outside of village	Travel outside district	Travel outside of province		Travel outside of country				It is outside the district		Not enough staff/resources		Not applicable - we investigate every case		malaria and microscopist were harrased by men in the road to the index case house	Sometimes - Please explain	adult, baby/child is not taken	All household members (asymptomatic and febrile)	Revisit later that day or subsequent day				Sometimes	Both local and imported cases	No		No		Yes	500 m
Indonesia	Aceh	Aceh Besar	Other	local and import, but case from neighbor phc will be refered to respective HCs	No communication - go to index case residence	Revisit later that day or subsequent day	Telephone to schedule an appointment			Do not revisit	Ask village midwife				Between 8am-12noon	Between 12noon-5pm		weekends		Travel outside of village	Travel outside district	Travel outside of province		Travel outside of country										some results interviews, but the result was not record	Sometimes - Please explain	availibility and willingness	All household members (asymptomatic and febrile)			We do not return		Sometimes	Both local and imported cases	No		No		Yes	100 m
Indonesia	Aceh	Aceh Besar	Local cases only		Telephone the index case	Revisit later that day or subsequent day	Telephone to schedule an appointment			Do not revisit					Between 8am-12noon				Whenever the team is available	Travel outside of village	Travel outside district	Travel outside of province		Travel outside of country			It is an imported case							no technical and social challenges on CI	Always		Febrile cases only		Schedule an appt with househould members to return			Always	Both local and imported cases	Yes	20	No		Yes	100 m
Indonesia	Aceh	Aceh Besar	All indigenous and imported cases		Telephone the index case	Revisit later that day or subsequent day	Telephone to schedule an appointment			Do not revisit					Between 8am-12noon				Whenever the team is available	Travel outside of village	Travel outside district	Travel outside of province		Travel outside of country				It is outside the district						no technical and social challenges on CI	Always		Febrile cases only			We do not return		Sometimes	Both local and imported cases	No		No		Yes	500 m
Indonesia	Aceh	Aceh Besar	Local cases only		Telephone the index case	Revisit later that day or subsequent day	Telephone to schedule an appointment			Do not revisit					Between 8am-12noon				Whenever the team is available	Travel outside of village	Travel outside district	Travel outside of province		Travel outside of country			It is an imported case	It is outside the district	The person is not found					no technical and social challenges on CI	Always		Febrile cases only			We do not return		Always	Local cases only	No		No		Yes	100 m
Indonesia	Aceh	Aceh Besar	Local cases only		Telephone the index case	Revisit later that day or subsequent day	Telephone to schedule an appointment			Do not revisit					Between 8am-12noon				Whenever the team is available	Travel outside of village	Travel outside district	Travel outside of province		Travel outside of country				It is outside the district						no technical and social challenges on CI	Always		Febrile cases only			We do not return		Sometimes	Both local and imported cases	No		no		Yes	100 m
Indonesia	Aceh	Aceh Besar	All indigenous and imported cases		Telephone the index case	Revisit later that day or subsequent day	Telephone to schedule an appointment			Do not revisit					Between 8am-12noon				Whenever the team is available	Travel outside of village	Travel outside district	Travel outside of province		Travel outside of country				It is outside the district						no technical and social challenges on CI	Always		Febrile cases only			We do not return		Sometimes	Both local and imported cases	Yes	20	No		Yes	100 m
[truncated: 10 more columns]
